# Supplementary material for: Single-Cell Chromatin Accessibility Data Combined with GWAS Improves Detection of Relevant Cell Types in 59 Complex Phenotypes
Source: Int J Mol Sci. 2022 Sep 28;23(19):11456. doi: 10.3390/ijms231911456 (PMC9570273; doi:10.3390/ijms231911456)
Supplement: Supplementary file 1 [file ijms-23-11456-s001.zip]

Archive with 14 entries (14 files):
- FigureS1.png
- FigureS10.png
- FigureS11.png
- FigureS2.png
- FigureS3.png
- FigureS4.png
- FigureS5.png
- FigureS6.png
- FigureS7.png
- FigureS8.png
- FigureS9.png
- Supplementary Figures.pdf
- Table S1.xlsx
- Table S2.xlsx
