# Supplementary material for: Single-Cell Chromatin Accessibility Data Combined with GWAS Improves Detection of Relevant Cell Types in 59 Complex Phenotypes
Source: Int J Mol Sci. 2022 Sep 28;23(19):11456. doi: 10.3390/ijms231911456 (PMC9570273; doi:10.3390/ijms231911456)
Supplement: Supplementary file 1 [file ijms-23-11456-s001.zip › Table S1.xlsx]

## Sheet: BBJ
Table S1. Information about the Phenotypes obtained from BioBank Japan (BBJ) including number of cases, controls, and percentage of cases to controls.
Diseases
Disease name	Number of Cases	Number of Controls	% of Cases /Controls
Typhoid fever	257	178071	0.14
Dysentery	411	178071	0.23
Pulmonary tuberculosis	7800	170871	4.56
Diphtheria infection	541	170247	0.32
Herpes infection	772	166603	0.46
Acute hepatitis by Hepatitis A virus	261	166603	0.16
Chronic hepatitis B	2234	169588	1.32
Chronic hepatitis C	7110	169588	4.19
Ringworm	692	178034	0.39
Esophageal cancer	1388	159201	0.87
Gastric cancer	7921	159201	4.98
Colorectal cancer	8305	159386	5.21
Hepatic cancer	2122	159201	1.33
Cancer of hepatic bile ducts	418	159201	0.26
Pancreatic cancer	499	159201	0.31
Pharyngeal and laryngeal cancer	300	178426	0.17
Lung cancer	4444	174282	2.55
Skin cancer	154	178572	0.09
Breast cancer	6325	73225	8.64
Cervical cancer	967	60614	1.6
Endometrial cancer	1200	60614	1.98
Ovarian cancer	843	60614	1.39
Prostate cancer	5672	84660	6.7
Brain tumor	405	178321	0.23
Thyroid cancer	361	178362	0.2
Malignant lymphoma	335	177342	0.19
Iron deficiency anemia	4618	174057	2.65
Aplastic anemia	53	174057	0.03
Idiopathic thrombocytopenic purpura	168	178558	0.09
Sarcoidosis	220	177667	0.12
Hypothyroidism	1114	172656	0.65
Goiter	1127	172656	0.65
Hyperthyroidism	994	172656	0.58
Graves' disease	2809	172656	1.63
Hashimoto's disease	537	172656	0.31
Type 1 diabetes	1219	132032	0.92
Type 2 diabetes	45383	132032	34.37
Diabetic nephropathy	220	132764	0.17
Substance dependence	118	178608	0.07
Schizophrenia	99	177794	0.06
Depression	836	177794	0.47
Insomnia	389	177864	0.22
Parkinson's disease	340	175788	0.19
Epilepsy	2466	175788	1.4
Sleep apnea syndrome	473	177864	0.27
Facial nerve palsy (Bell's palsy)	343	178191	0.19
Carpal tunnel syndrome	192	178534	0.11
Myasthenia gravis	81	178630	0.05
Allergic conjunctivitis	3900	174719	2.23
Iritis	110	175543	0.06
Cataract	38194	140532	27.18
Retinal detachment	1389	168903	0.82
Retinitis pigmentosa	155	168903	0.09
Glaucoma	8448	168903	5
Chronic suppurative otitis media	2206	176520	1.25
Meniere's disease	1290	177436	0.73
Hearing loss, difficulty in hearing	3400	175326	1.94
Rheumatic fever	152	170247	0.09
Angina pectoris	14007	145158	9.65
Unstable angina pectoris	5891	146214	4.03
Stable angina pectoris	18833	146214	12.88
Myocardial infarction	14992	146214	10.25
Pericarditis	89	177745	0.05
Cardiac valvular disease	1995	176731	1.13
Myocarditis	102	177745	0.06
Dilated cardiomyopathy	417	177745	0.23
Hypertrophic cardiomyopathy	383	177745	0.22
Chronic heart failure	10540	168186	6.27
Cardiomegaly	743	177983	0.42
Subarachnoid hemorrhage	1203	152022	0.79
Intracerebral hemorrhage	1456	152022	0.96
Ischemic stroke	22664	152022	14.91
Cerebral aneurysm	3132	152022	2.06
Unruptured cerebral aneurysm	91	152022	0.06
Aortic aneurysm	1155	173601	0.67
Peripheral arterial disease	4112	173601	2.37
Esophageal varix	264	177516	0.15
Tonsillitis	420	151846	0.28
Pneumonia	7423	171303	4.33
Bronchitis	1465	170000	0.86
Allergic rhinitis	7897	153666	5.14
Pollinosis	18593	153666	12.1
Chronic sinusitis	4617	152226	3.03
Nasal polyp	160	151846	0.11
Chronic bronchitis	271	161803	0.17
Chronic obstructive pulmonary disease	4017	162653	2.47
Asthma	13015	162933	7.99
Pediatric asthma	547	161803	0.34
Bronchiectasis	241	161803	0.15
Pneumoconiosis	85	176974	0.05
Pulmonary Fibrosis	126	176974	0.07
Interstitial lung disease	1046	176974	0.59
Pleurisy	541	176974	0.31
Pneumothorax	692	176298	0.39
Periodontal disease	9560	169166	5.65
Gastroesophageal reflux disease	948	177516	0.53
Gastric ulcer	12650	161227	7.85
Chronic gastritis	744	177982	0.42
Ulcerative colitis	314	178375	0.18
Ileus	1771	176232	1
Constipation	397	176232	0.23
Cirrhosis	2551	176175	1.45
Autoimmune hepatitis	85	166529	0.05
Cholelithiasis	9305	168253	5.53
Cholecystitis	1860	168253	1.11
Gall bladder polyp	843	167459	0.5
Acute pancreatitis	827	177471	0.47
Chronic pancreatitis	457	177471	0.26
Atopic dermatitis	4296	163807	2.62
Contact dermatitis	247	161777	0.15
Metal allergy	278	161777	0.17
Psoriasis vulgaris	206	172289	0.12
Toxic epidermal necrolysis/Stevens-Johnson syndrome	93	171753	0.05
Tattoo	224	178502	0.13
Keloid	1055	177671	0.59
Rheumatoid arthritis	5348	173268	3.09
Juvenile rheumatoid arthritis	110	173268	0.06
Systemic lupus erythematosus	317	175937	0.18
Sjogren's syndrome	303	175599	0.17
Spinal canal stenosis	661	178065	0.37
Back pain	1732	176994	0.98
Acute glomerulonephritis	443	174345	0.25
IgA nephritis	71	175288	0.04
Chronic glomerulonephritis	210	174345	0.12
Nephrotic syndrome	1314	177412	0.74
Pyelonephritis	1811	175288	1.03
Acute renal failure	465	174345	0.27
Chronic renal failure	2117	174345	1.21
Cystitis	1665	175288	0.95
Neuropathic bladder	308	178418	0.17
Mastopathy	575	82186	0.7
Endometriosis	1786	80975	2.21
Ovarian cyst	2896	79865	3.63
Ectopic pregnancy	605	82156	0.74
Abortion	136	82625	0.16
Pre-eclampsia	123	81962	0.15
Cesarian section	451	82310	0.55
Polycystic kidney disease	510	178216	0.29
Febrile seizure	574	175272	0.33
Head injury	2440	176286	1.38
Compression_ fracture	2856	175870	1.62
Achilles tendon rupture	312	175979	0.18
Food allergy	3777	165939	2.28
Traits
Trait Name	Number of Samples	mean	median	sd	min	max	unit
Height	165056	159.688	160	8.99314	115	198	cm
Body mass index	163835	23.2972	23.03	3.56481	10.5004	39.0625	kg/m^2
Systolic blood pressure	145505	134.587	134	19.7401	70	228	mmHg
Diastolic blood pressure	145515	79.1916	80	12.189	30	142	mmHg
Mean arterial pressure	145502	97.654	97	13.5882	47	161.667	mmHg
Pulse pressure	145445	55.3625	55	14.0092	10	121	mmHg
Total cholesterol	135808	199.297	198	39.0509	20	377	mg/dL
HDL-cholesterol	74970	54.8228	53	15.63	0.1	124	mg/dL
LDL-cholesterol	72866	130.902	127	41.332	0.0571429	307.143	mg/dL
Triglycerides	111667	133.004	115	71.8875	0	434	mg/dL
Glucose	133336	118.711	107	36.5791	10.2	259	mg/dL
HbA1c	71221	6.02929	5.7	1.13208	2.61	10.7	%
Total protein	133321	7.10435	7.1	0.576557	4.7	9.6	g/dL
Albumin	120539	4.19116	4.3	0.441834	2.5	6	g/dL
Blood urea nitrogen	148767	15.4704	14.9	4.91245	0.1	36.6	mg/dL
Serum creatinine	150266	0.774653	0.74	0.224258	0.059	1.8	mg/dL
Uric acids	129405	5.46102	5.4	1.55516	0.2	12.4	mg/dL
Calcium	83980	9.17345	9.2	0.531056	7.2	11.2	mg/dL
Total Bilirubin	124341	0.620384	0.6	0.299312	0.01	2	mg/dL
Aspartate transaminase	150068	23.4284	22	8.50278	0.6	58	IU/L
Alanine aminotransferase	150545	22.8815	19	12.7238	0.3	74	IU/L
Alkaline phosphatase	118886	236.778	225	85.23	0.3	603	IU/L
γ-glutamyl transpeptidase	133471	35.5036	27	26.1035	0.23	142	IU/L
C-reactive protein	83025	0.264108	0.13	0.310948	0	1.7	mg/dL
Neutrophil	82810	3643.72	3402	1439.3	28.673	9625	/μL
Eosinophil	93063	173.062	134.4	138.953	0	749	/μL
Basophil	91908	34.2066	29.4	25.2315	0	140.8	/μL
Monocyte	95119	374.048	347.1	167.94	0	1080.7	/μL
Lymphocyte	95717	1778.86	1705.5	726.539	0	4908.8	/μL
Red blood cell	153512	434.49	437	56.205	191	680	10^4/μL
Hemoglobin	152447	13.4214	13.5	1.78314	5.9	20	g/dL
hematocrit	153015	40.1963	40.5	4.94809	18.7	62.1	%
Mean corpuscular volume	129832	92.8137	92.9	5.28766	70.9	114.8	fL
Mean corpuscular hemoglobin	128028	31.0256	31.1	2.02938	23	39.1	pg
Mean corpuscular hemoglobin concentration	135482	33.3712	33.4	1.09017	28.6	38.3	%
Platelet	148623	22.5008	21.9	6.86529	1.03	51.2	10^4/μL
Medication Usage
Description	Number of Cases	Number of Control	% of Cases /Control
Drugs for peptic ulcer and gastro-esophageal reflux disease	53363	125363	42.57
Drugs used in diabetes	30515	148211	20.59
Antithrombotic agents	54220	124506	43.55
Vasodilators used in cardiac diseases	17050	161676	10.55
Antihypertensives	5688	173038	3.29
Diuretics	22356	156370	14.3
Beta blocking agents	20367	158359	12.86
Calcium channel blockers	49327	129399	38.12
Agents acting on the renin-angiotensin system	45820	132906	34.48
HMG CoA reductase inhibitors	33295	145431	22.89
Thyroid preparations	3103	175623	1.77
Immunosuppressants	3483	175243	1.99
Anti-inflammatory and antirheumatic products, non-steroids	29694	149032	19.92
Drugs affecting bone structure and mineralization	6143	172583	3.56
Opioids	3566	175160	2.04
Salicylic acid and derivatives	41461	137265	30.21
Anilides	4421	174305	2.54
Antimigraine preparations	387	178339	0.22
Adrenergics, inhalants	5880	172846	3.4
Glucocorticoids	13102	165624	7.91
Antihistamines for systemic use	10163	168563	6.03
Antiglaucoma preparations and miotics	5911	172815	3.42

## Sheet: UKB
Table S1. Information about the Phenotypes obtained from UK Biobank (UKB) including number of cases, controls, and percentage of cases to controls.
Diseases
Disease name	Number of Cases	Number of Controls	% of Cases /Controls
Typhoid fever	2733	346689	0.79
Dysentery	2733	346689	0.79
Pulmonary tuberculosis	164	341584	0.05
Diphtheria infection	12431	341584	3.64
Herpes infection	313	351740	0.09
Acute hepatitis by Hepatitis A virus	69	351740	0.02
Chronic hepatitis B	145	351740	0.04
Chronic hepatitis C	273	351740	0.08
Ringworm	46	354498	0.01
Esophageal cancer	890	339778	0.26
Gastric cancer	700	339778	0.21
Colorectal cancer	5613	328751	1.71
Hepatic cancer	222	339778	0.07
Cancer of hepatic bile ducts	675	339778	0.2
Pancreatic cancer	829	339778	0.24
Pharyngeal and laryngeal cancer	329	355235	0.09
Lung cancer	2877	354288	0.81
Skin cancer	24375	332190	7.34
Breast cancer	13469	167873	8.02
Cervical cancer	806	161964	0.5
Endometrial cancer	1622	162017	1
Ovarian cancer	1277	168855	0.76
Prostate cancer	8317	143660	5.79
Brain tumor	618	355286	0.17
Thyroid cancer	553	355783	0.16
Malignant lymphoma	2935	352230	0.83
Iron deficiency anemia	8923	337341	2.65
Aplastic anemia	521	337341	0.15
Idiopathic thrombocytopenic purpura	442	354613	0.12
Sarcoidosis	565	351023	0.16
Hypothyroidism	14721	339611	4.33
Goiter	571	339611	0.17
Hyperthyroidism	1917	339611	0.56
Graves' disease	462	339611	0.14
Hashimoto's disease	220	339611	0.06
Type 1 diabetes	2740	337248	0.81
Type 2 diabetes	19091	337248	5.66
Diabetic nephropathy	224	337248	0.07
Substance dependence	81	349396	0.02
Schizophrenia	572	315244	0.18
Depression	405	315244	0.13
Insomnia	195	352072	0.06
Parkinson's disease	1415	342965	0.41
Epilepsy	958	342965	0.28
Sleep apnea syndrome	4722	352072	1.34
Facial nerve palsy (Bell's palsy)	877	339986	0.26
Carpal tunnel syndrome	12163	339986	3.58
Myasthenia gravis	197	354945	0.06
Allergic conjunctivitis	295	348115	0.08
Iritis	502	348115	0.14
Cataract	23550	334108	7.05
Retinal detachment	3290	344107	0.96
Retinitis pigmentosa	NA	NA	#VALUE!
Glaucoma	5234	344107	1.52
Chronic suppurative otitis media	786	353868	0.22
Meniere's disease	584	351146	0.17
Hearing loss, difficulty in hearing	5046	352512	1.43
Rheumatic fever	18	341584	0.01
Angina pectoris	17894	325132	5.5
Unstable angina pectoris	4706	325132	1.45
Stable angina pectoris	17894	325132	5.5
Myocardial infarction	12683	325132	3.9
Pericarditis	1507	353937	0.43
Cardiac valvular disease	3821	341024	1.12
Myocarditis	146	353937	0.04
Dilated cardiomyopathy	1444	353937	0.41
Hypertrophic cardiomyopathy	152	353937	0.04
Chronic heart failure	6526	350289	1.86
Cardiomegaly	3233	349893	0.92
Subarachnoid hemorrhage	873	346623	0.25
Intracerebral hemorrhage	924	346623	0.27
Ischemic stroke	5467	346623	1.58
Cerebral aneurysm	390	346623	0.11
Unruptured cerebral aneurysm	390	346623	0.11
Aortic aneurysm	1710	347539	0.49
Peripheral arterial disease	2827	347539	0.81
Esophageal varix	1880	316327	0.59
Tonsillitis	584	339224	0.17
Pneumonia	12394	344865	3.59
Bronchitis	238	344865	0.07
Allergic rhinitis	1298	339224	0.38
Pollinosis	1298	339224	0.38
Chronic sinusitis	2549	339224	0.75
Nasal polyp	3111	339224	0.92
Chronic bronchitis	9819	323216	3.04
Chronic obstructive pulmonary disease	9621	323216	2.98
Asthma	26270	323216	8.13
Pediatric asthma	26270	323216	8.13
Bronchiectasis	2274	323216	0.7
Pneumoconiosis	292	344057	0.08
Pulmonary Fibrosis	1071	344057	0.31
Interstitial lung disease	1273	344057	0.37
Pleurisy	7417	344057	2.16
Pneumothorax	1278	344057	0.37
Periodontal disease	1740	347186	0.5
Gastroesophageal reflux disease	25235	316327	7.98
Gastric ulcer	4490	350016	1.28
Chronic gastritis	398	323482	0.12
Ulcerative colitis	3121	281398	1.11
Ileus	635	281398	0.23
Constipation	11645	281398	4.14
Cirrhosis	122	347284	0.04
Autoimmune hepatitis	274	351740	0.08
Cholelithiasis	14447	340083	4.25
Cholecystitis	8598	340083	2.53
Gall bladder polyp	458	340083	0.13
Acute pancreatitis	2036	354756	0.57
Chronic pancreatitis	510	354756	0.14
Atopic dermatitis	2409	350904	0.69
Contact dermatitis	2409	350904	0.69
Metal allergy	2409	350904	0.69
Psoriasis vulgaris	2472	346318	0.71
Toxic epidermal necrolysis/Stevens-Johnson syndrome	119	351023	0.03
Tattoo	810	351023	0.23
Keloid	214	352154	0.06
Rheumatoid arthritis	4617	316265	1.46
Juvenile rheumatoid arthritis	42	316265	0.01
Systemic lupus erythematosus	348	349775	0.1
Sjogren's syndrome	547	350228	0.16
Spinal canal stenosis	4313	342036	1.26
Back pain	14893	342765	4.34
Acute glomerulonephritis	79	342005	0.02
IgA nephritis	15418	328947	4.69
Chronic glomerulonephritis	132	342005	0.04
Nephrotic syndrome	526	342005	0.15
Pyelonephritis	1461	328947	0.44
Acute renal failure	6542	342005	1.91
Chronic renal failure	6269	342005	1.83
Cystitis	153	328947	0.05
Neuropathic bladder	1513	343046	0.44
Mastopathy	860	185998	0.46
Endometriosis	3728	183894	2.03
Ovarian cyst	4438	164256	2.7
Ectopic pregnancy	304	185914	0.16
Abortion	3757	185914	2.02
Pre-eclampsia	1031	191349	0.54
Cesarian section	2312	185307	1.25
Polycystic kidney disease	424	355431	0.12
Febrile seizure	2366	342965	0.69
Head injury	7746	349912	2.21
Compression_ fracture	1796	335983	0.53
Achilles tendon rupture	7746	349912	2.21
Food allergy	182	350904	0.05
Traits
Trait Name	Number of Samples	mean	median	sd	min	max	unit
Height	360388	168.835	168	9.24316	75	209	cm
Body mass index	359983	27.3808	26.7092	4.75362	12.1212	74.6837	kg/m^2
Systolic blood pressure	340159	140.006	138	19.6479	62	264	mmHg
Diastolic blood pressure	340162	82.1898	82	10.6692	32	143	mmHg
Mean arterial pressure	360863	101.462	101	12.4649	50	175.667	mmHg
Pulse pressure	360863	57.8151	56	14.876	16	170	mmHg
Total cholesterol	344278	5.71054	5.669	1.14172	0.601	13.719	mmol/l
HDL-cholesterol	315133	1.45318	1.403	0.382659	0.219	4.401	mmol/l
LDL-cholesterol	343621	3.56705	3.528	0.868564	0.266	9.797	mmol/l
Triglycerides	343992	1.75176	1.489	1.02288	0.231	11.278	mmol/l
Glucose	314916	5.11607	4.932	1.20377	1.005	36.813	mmol/l
HbA1c	344182	35.9294	35.1	6.50024	15	515.2	mmol/mol
Total protein	314921	72.352	72.17	4.0336	36.27	117.36	g/L
Albumin	315268	45.2371	45.22	2.61165	18.87	59.46	g/L
Blood urea nitrogen	344052	5.42865	5.29	1.39177	0.91	41.83	mmol/L
Serum creatinine	344104	72.3001	70.5	17.7372	10.8	1219.4	umol/L
Uric acids	343836	309.434	303.3	80.3992	89.2	884.3	umol/L
Calcium	315153	2.38016	2.376	0.0938422	1.05	3.572	mmol/L
Total Bilirubin	342829	9.14547	8.09	4.42779	1.08	144.52	umol/L
Aspartate transaminase	342990	26.2143	24.4	10.6319	3.3	947.2	IU/L
Alanine aminotransferase	344136	23.5324	20.16	14.0426	3.01	495.19	IU/L
Alkaline phosphatase	344292	83.5592	80.3	26.4713	8	1416.7	IU/L
γ-glutamyl transpeptidase	344104	37.3898	26.2	42.3127	5	1184.9	IU/L
C-reactive protein	353466	2.58562	1.32	4.38428	0.08	79.95	mg/L
Neutrophil	349856	4.24422	4.04	1.4095	0	52.02	10^9/L
Eosinophil	349856	0.174037	0.14	0.135762	0	9.6	10^9/L
Basophil	349856	0.0338995	0.02	0.0514051	0	2.6	10^9/L
Monocyte	349856	0.478332	0.46	0.221417	0	34.26	10^9/L
Lymphocyte	349856	1.9489	1.86	1.12659	0	147.5	10^9/L
Red blood cell	350475	4.51035	4.5	0.407728	0.006	7.911	10^12/L
Hemoglobin	350474	14.2069	14.2	1.22866	0.11	22.27	g/dL
hematocrit	350475	41.1456	41.1	3.51949	0.05	72.48	%
Mean corpuscular volume	350473	91.3682	91.4	4.38441	53.52	143	fL
Mean corpuscular hemoglobin	350472	31.5602	31.57	1.82874	0	93.87	pg
Mean corpuscular hemoglobin concentration	350468	34.5412	34.5	1.06397	19	97.3	g/dL
Platelet	350474	253.173	248	59.7496	0.3	1821	10^9/L
Medication Usage
Description	Number of Cases	Number of Control	% of Cases /Control
Drugs for peptic ulcer and gastro-esophageal reflux disease	53137	79230	67.07
Drugs used in diabetes	15272	290641	5.25
Antithrombotic agents	67653	85986	78.68
Vasodilators used in cardiac diseases	5546	237113	2.34
Antihypertensives	6431	145949	4.41
Diuretics	34453	194633	17.7
Beta blocking agents	31700	192324	16.48
Calcium channel blockers	31904	172474	18.5
Agents acting on the renin-angiotensin system	62752	174778	35.9
HMG CoA reductase inhibitors	73475	216910	33.87
Thyroid preparations	24832	280750	8.84
Immunosuppressants	3954	268648	1.47
Anti-inflammatory and antirheumatic products, non-steroids	74150	90370	82.05
Drugs affecting bone structure and mineralization	7870	207798	3.79
Opioids	22982	55826	41.17
Salicylic acid and derivatives	61583	50427	122.12
Anilides	83218	96592	86.15
Antimigraine preparations	5521	114323	4.83
Adrenergics, inhalants	28880	147565	19.57
Glucocorticoids	17352	188348	9.21
Antihistamines for systemic use	13984	137652	10.16
Antiglaucoma preparations and miotics	5215	95653	5.45

## Sheet: FinnGen
Table S1. Information about the Phenotypes obtained from FinnGen including number of cases, controls, and percentage of cases to controls.
Diseases
Disease name	Number of Cases	Number of Controls	% of Cases /Controls
Typhoid fever	NA	NA	#VALUE!
Dysentery	NA	NA	#VALUE!
Pulmonary tuberculosis	731	134907	0.54
Diphtheria infection	NA	NA	#VALUE!
Herpes infection	NA	NA	#VALUE!
Acute hepatitis by Hepatitis A virus	NA	NA	#VALUE!
Chronic hepatitis B	NA	NA	#VALUE!
Chronic hepatitis C	NA	NA	#VALUE!
Ringworm	NA	NA	#VALUE!
Esophageal cancer	108	135530	0.08
Gastric cancer	329	135309	0.24
Colorectal cancer	968	134670	0.72
Hepatic cancer	157	135481	0.12
Cancer of hepatic bile ducts	157	135481	0.12
Pancreatic cancer	367	135271	0.27
Pharyngeal and laryngeal cancer	NA	NA	#VALUE!
Lung cancer	914	134724	0.68
Skin cancer	1553	134085	1.16
Breast cancer	3920	72468	5.41
Cervical cancer	103	76285	0.14
Endometrial cancer	566	75822	0.75
Ovarian cancer	311	76077	0.41
Prostate cancer	3282	55968	5.86
Brain tumor	215	135423	0.16
Thyroid cancer	501	135137	0.37
Malignant lymphoma	611	135027	0.45
Iron deficiency anemia	3394	131283	2.59
Aplastic anemia	3607	132031	2.73
Idiopathic thrombocytopenic purpura	233	134136	0.17
Sarcoidosis	1153	133932	0.86
Hypothyroidism	15434	40375	38.23
Goiter	2140	117331	1.82
Hyperthyroidism	1640	117331	1.4
Graves' disease	1216	117331	1.04
Hashimoto's disease	15434	40375	38.23
Type 1 diabetes	3707	114000	3.25
Type 2 diabetes	19750	114000	17.32
Diabetic nephropathy	808	114000	0.71
Substance dependence	787	133592	0.59
Schizophrenia	5762	129876	4.44
Depression	13154	120611	10.91
Insomnia	1207	133153	0.91
Parkinson's disease	1223	134415	0.91
Epilepsy	3424	110963	3.09
Sleep apnea syndrome	9096	110963	8.2
Facial nerve palsy (Bell's palsy)	1017	121360	0.84
Carpal tunnel syndrome	6692	121360	5.51
Myasthenia gravis	NA	NA	#VALUE!
Allergic conjunctivitis	318	126542	0.25
Iritis	2114	130011	1.63
Cataract	15969	118250	13.5
Retinal detachment	3301	126333	2.61
Retinitis pigmentosa	121	126333	0.1
Glaucoma	5177	130461	3.97
Chronic suppurative otitis media	322	129169	0.25
Meniere's disease	942	130102	0.72
Hearing loss, difficulty in hearing	9608	122327	7.85
Rheumatic fever	372	135266	0.28
Angina pectoris	12131	115774	10.48
Unstable angina pectoris	4775	121855	3.92
Stable angina pectoris	NA	NA	#VALUE!
Myocardial infarction	8234	115774	7.11
Pericarditis	288	99433	0.29
Cardiac valvular disease	21249	99433	21.37
Myocarditis	487	73341	0.66
Dilated cardiomyopathy	NA	NA	#VALUE!
Hypertrophic cardiomyopathy	355	135283	0.26
Chronic heart failure	7736	121609	6.36
Cardiomegaly	NA	NA	#VALUE!
Subarachnoid hemorrhage	820	124939	0.66
Intracerebral hemorrhage	1011	124955	0.81
Ischemic stroke	6462	125569	5.15
Cerebral aneurysm	555	126115	0.44
Unruptured cerebral aneurysm	555	126115	0.44
Aortic aneurysm	1520	128425	1.18
Peripheral arterial disease	4287	128425	3.34
Esophageal varix	255	117692	0.22
Tonsillitis	4128	114893	3.59
Pneumonia	4493	118547	3.79
Bronchitis	4245	129953	3.27
Allergic rhinitis	3089	132049	2.34
Pollinosis	1596	133260	1.2
Chronic sinusitis	4980	105742	4.71
Nasal polyp	1982	105742	1.87
Chronic bronchitis	340	117047	0.29
Chronic obstructive pulmonary disease	3909	131729	2.97
Asthma	12099	87915	13.76
Pediatric asthma	1442	87915	1.64
Bronchiectasis	614	117047	0.52
Pneumoconiosis	141	134550	0.1
Pulmonary Fibrosis	495	123503	0.4
Interstitial lung disease	994	123503	0.8
Pleurisy	1111	131930	0.84
Pneumothorax	469	131930	0.36
Periodontal disease	NA	NA	#VALUE!
Gastroesophageal reflux disease	7722	117969	6.55
Gastric ulcer	1803	117969	1.53
Chronic gastritis	3247	117969	2.75
Ulcerative colitis	2250	131163	1.72
Ileus	2276	114323	1.99
Constipation	4257	114323	3.72
Cirrhosis	NA	NA	#VALUE!
Autoimmune hepatitis	547	132673	0.41
Cholelithiasis	11675	121348	9.62
Cholecystitis	1222	121348	1.01
Gall bladder polyp	NA	NA	#VALUE!
Acute pancreatitis	1762	121348	1.45
Chronic pancreatitis	914	121348	0.75
Atopic dermatitis	3815	124171	3.07
Contact dermatitis	1282	124171	1.03
Metal allergy	NA	NA	#VALUE!
Psoriasis vulgaris	2600	131784	1.97
Toxic epidermal necrolysis/Stevens-Johnson syndrome	193	131988	0.15
Tattoo	NA	NA	#VALUE!
Keloid	454	129090	0.35
Rheumatoid arthritis	3638	92736	3.92
Juvenile rheumatoid arthritis	174	92736	0.19
Systemic lupus erythematosus	299	132489	0.23
Sjogren's syndrome	749	132489	0.57
Spinal canal stenosis	5347	103091	5.19
Back pain	7520	103091	7.29
Acute glomerulonephritis	195	133250	0.15
IgA nephritis	169	133250	0.13
Chronic glomerulonephritis	434	133250	0.33
Nephrotic syndrome	249	133250	0.19
Pyelonephritis	6531	125548	5.2
Acute renal failure	1153	132566	0.87
Chronic renal failure	2018	132566	1.52
Cystitis	4768	121747	3.92
Neuropathic bladder	724	121747	0.59
Mastopathy	1681	71310	2.36
Endometriosis	783	43366	1.81
Ovarian cyst	6409	43366	14.78
Ectopic pregnancy	1210	64578	1.87
Abortion	3312	64578	5.13
Pre-eclampsia	1324	73538	1.8
Cesarian section	3024	52428	5.77
Polycystic kidney disease	NA	NA	#VALUE!
Febrile seizure	NA	NA	#VALUE!
Head injury	NA	NA	#VALUE!
Compression_ fracture	NA	NA	#VALUE!
Achilles tendon rupture	NA	NA	#VALUE!
Food allergy	NA	NA	#VALUE!
