# Supplementary material for: Single-Cell Chromatin Accessibility Data Combined with GWAS Improves Detection of Relevant Cell Types in 59 Complex Phenotypes
Source: Int J Mol Sci. 2022 Sep 28;23(19):11456. doi: 10.3390/ijms231911456 (PMC9570273; doi:10.3390/ijms231911456)
Supplement: Supplementary file 1 [file ijms-23-11456-s001.zip › Table S2.xlsx]

## Sheet: Nuclei Count
Table S2-1. Number of nuclei that were studied for each single-cell type
Tissue Type	Cell Category	Cell Type	Number of Nuclei
Adult	Immune Cells	NaiveT	1162
Adult	Immune Cells	PlasmaB	3351
Adult	Immune Cells	Mast	2668
Adult	Immune Cells	Microglia	1403
Adult	Immune Cells	MacrophageGenOrAlv	23888
Adult	Immune Cells	MacrophageGeneral	28157
Adult	Immune Cells	MemoryB	1158
Adult	Immune Cells	NaturalKillerT	1696
Adult	Immune Cells	TLymphocyte1CD8	17749
Adult	Immune Cells	TLymphocyte2CD4	2341
Fetal	Immune Cells	FetalTLymphocyte1CD4+	5794
Fetal	Immune Cells	FetalBLymphocyte2CXCR5+	1529
Fetal	Immune Cells	FetalBLymphocyte1SPIB+	2495
Fetal	Immune Cells	FetalTLymphocyte2Cytotoxic	2260
Fetal	Immune Cells	FetalTLymphocyte3IL2+	1447
Fetal	Immune Cells	FetalHemtopoeticStem	1562
Fetal	Immune Cells	FetalTLymphocyte4FASLG+	553
Fetal	Immune Cells	FetalBLymphocyte3NPY+	851
Fetal	Immune Cells	FetalMacrophageGeneral1	2287
Fetal	Immune Cells	FetalMacrophageGeneral2	1739
Fetal	Immune Cells	FetalMacrophageGeneral3	1390
Fetal	Immune Cells	FetalMacrophageGeneral4	1050
Fetal	Immune Cells	FetalMacrophagePlacental	3254
Fetal	Immune Cells	FetalMacrophageHepatic1	3169
Fetal	Immune Cells	FetalMacrophageHepatic2	1347
Fetal	Immune Cells	FetalMegakaryocyte	1701
Fetal	Immune Cells	FetalThympcyte	23478
Adult	Endothelial Cells	BBBEndothelial	228
Adult	Endothelial Cells	Lymphatic	3487
Adult	Endothelial Cells	EndothelialExocrine	368
Adult	Endothelial Cells	EndothelialGenera1	24007
Adult	Endothelial Cells	EndothelialGenera2	2740
Adult	Endothelial Cells	EndothelialGenera3	957
Adult	Endothelial Cells	Endocardial	865
Adult	Endothelial Cells	AlveolarCapEndo	1717
Adult	Endothelial Cells	EndothelialMyocardial	6653
Fetal	Endothelial Cells	FetalEndothelialPlacental	953
Fetal	Endothelial Cells	FetalLymphatic	1302
Fetal	Endothelial Cells	FetalAlveolarCapEndo	1978
Fetal	Endothelial Cells	FetalEndothelialHepatic1	5161
Fetal	Endothelial Cells	FetalEndothelialHepatic2	1547
Fetal	Endothelial Cells	FetalEndocardial	1985
Fetal	Endothelial Cells	FetalEndothelialGeneral1	6043
Fetal	Endothelial Cells	FetalEndothelialGeneral2	3984
Fetal	Erythroids	FetalErythroblast1	60166
Fetal	Erythroids	FetalErythroblast2	35290
Fetal	Erythroids	FetalErythroblast3	25117
Fetal	Erythroids	Feta+B47lErythroblast4	2846
Fetal	Erythroids	FetalErythroblast5	1399
Adult	Cardiomyocytes	ACardiomyocyte	12397
Adult	Cardiomyocytes	VCardiomyocyte	29250
Fetal	Cardiomyocytes	FetalACardiomyocyte	4203
Fetal	Cardiomyocytes	FetalVCardiomyocyte	40840
Adult	Stromal Cells	CardiacPericyte1	4302
Adult	Stromal Cells	CardiacPericyte2	1309
Adult	Stromal Cells	CardiacPericyte3	736
Adult	Stromal Cells	CardiacPericyte4	642
Adult	Stromal Cells	PericyteGeneral1	3509
Adult	Stromal Cells	PericyteGeneral2	2353
Adult	Stromal Cells	PericyteGeneral3	2346
Adult	Stromal Cells	PericyteGeneral4	853
Adult	Stromal Cells	PericyteMuscularis	868
Adult	Stromal Cells	FibroLiverAdrenal	709
Adult	Stromal Cells	VascSmMuscle1	28372
Adult	Stromal Cells	VascSmMuscle2	6400
Fetal	Stromal Cells	FetalStellate	1477
Fetal	Stromal Cells	FetalFibroGeneral1	48591
Fetal	Stromal Cells	FetalFibroGeneral2	4415
Fetal	Stromal Cells	FetalFibroGeneral3	3121
Fetal	Stromal Cells	FetalFibroGeneral4	786
Fetal	Stromal Cells	FetalFibroGeneral5	382
Fetal	Stromal Cells	FetalMesangial1	8814
Fetal	Stromal Cells	FetalMesangial2	2831
Fetal	Stromal Cells	FetalFibroSplenic	1165
Fetal	Stromal Cells	FetalFibroMuscle1	4064
Fetal	Stromal Cells	FetalFibroGI	8808
Fetal	Stromal Cells	FetalFibroPlacental1	6003
Fetal	Stromal Cells	FetalEndothelialGeneral3	783
Fetal	Stromal Cells	FetalCardiacFibroblast	6894
Adult	Adult Stromal Cells	SmMsColon1	7160
Adult	Adult Stromal Cells	SmMsColon2	3114
Adult	Adult Stromal Cells	SmMsGEJunction	3451
Adult	Adult Stromal Cells	SmMsGI	1156
Adult	Adult Stromal Cells	SmMsGeneral	4205
Adult	Adult Stromal Cells	SmMsMucosal	445
Adult	Adult Stromal Cells	SmMsMuscularis1	8008
Adult	Adult Stromal Cells	SmMsMuscularis2	4464
Adult	Adult Stromal Cells	SmMsMuscularis3	1365
Adult	Adult Stromal Cells	SmMsUterine	4321
Adult	Adult Stromal Cells	SmMsVaginal	884
Adult	Adult Stromal Cells	Mesothelial	3392
Adult	Adult Stromal Cells	Adipocyte	4065
Adult	Adult Stromal Cells	Satellite	868
Adult	Adult Stromal Cells	Luteal	6289
Adult	Adult Stromal Cells	NerveStromal	1694
Adult	Adult Stromal Cells	FibroMuscle	2112
Adult	Adult Stromal Cells	FibroGI	4849
Adult	Adult Stromal Cells	FibroNerve	3316
Adult	Adult Stromal Cells	FibroEpithelial	7178
Adult	Adult Stromal Cells	FibroGeneral	52868
Adult	Adult Stromal Cells	CardiacFibroblast	33106
Adult	Skeletal Myocytes	TypeIISkeletalMyocyte	10524
Adult	Skeletal Myocytes	TypeISkeletalMyocyte	26174
Fetal	Skeletal Myocytes	FetalSkeletalMyocyte1	12469
Fetal	Skeletal Myocytes	FetalSkeletalMyocyte2	551
Fetal	Skeletal Myocytes	FetalSkeletalMyocyte3	535
Fetal	Skeletal Myocytes	FetalSatellite1	1970
Fetal	Skeletal Myocytes	FetalSatellite2	736
Adult	Follicular and Placental	Follicular	25346
Fetal	Follicular and Placental	FetalExtravillousTrophoblast	460
Fetal	Follicular and Placental	FetalSyncitio+Cytotrophoblast	3310
Adult	Epithelial	AlveolarType1	2780
Adult	Epithelial	AlveolarType2	5193
Adult	Epithelial	AlveolarType2Immune	1726
Adult	Epithelial	Keratinocyte1	6361
Adult	Epithelial	Keratinocyte2	548
Adult	Epithelial	SkinBasalEpidermal	438
Adult	Epithelial	EsophagealEpithelial	16758
Adult	Epithelial	Myoepithelial	600
Adult	Epithelial	MammaryEpithelial	5520
Adult	Epithelial	SkinEccrineEpidermal	776
Adult	Epithelial	SkinGranularEpidermal	1622
Adult	Epithelial	MammaryLuminalEpi1	3830
Adult	Epithelial	MammaryLuminalEpi2	1368
Adult	Epithelial	Cilliated	384
Adult	Epithelial	Club	709
Adult	Epithelial	MammaryBasalEpi	3765
Adult	Epithelial	Acinar	24703
Adult	Epithelial	AirGoblet	542
Adult	Epithelial	Ductal	2762
Fetal	Epithelial	FetalAlveolarEpithelial1	31681
Fetal	Epithelial	FetalAlveolarEpithelial2	134
Fetal	Epithelial	FetalMesothelial	461
Fetal	Epithelial	FetalAcinar1	1130
Fetal	Epithelial	FetalAcinar2	798
Fetal	Epithelial	FetalCholangiocyte	597
Fetal	Epithelial	FetalCilliated	4464
Fetal	Epithelial	FetalDuctal	490
Fetal	Epithelial	FetalUretericBud	6269
Adult	Gastric and GI Epithelial	Tuft	305
Adult	Gastric and GI Epithelial	Enterochromaffin	371
Adult	Gastric and GI Epithelial	Enterocyte	8103
Adult	Gastric and GI Epithelial	Paneth	279
Adult	Gastric and GI Epithelial	ColonEpithelial1	16784
Adult	Gastric and GI Epithelial	ColonEpithelial2	1085
Adult	Gastric and GI Epithelial	ColonEpithelial3	649
Adult	Gastric and GI Epithelial	ColonGoblet	3028
Adult	Gastric and GI Epithelial	SIGoblet	2053
Adult	Gastric and GI Epithelial	Foveolar	910
Adult	Gastric and GI Epithelial	Chief	8599
Adult	Gastric and GI Epithelial	Parietal	2294
Fetal	Gastric and GI Epithelial	FetalParietal+Chief	279
Fetal	Gastric and GI Epithelial	FetalEnterocyte1	10283
Fetal	Gastric and GI Epithelial	FetalEnterocyte2	4632
Fetal	Gastric and GI Epithelial	FetalEnterocyte3	3332
Fetal	Gastric and GI Epithelial	FetalEnteroendocrine	301
Fetal	Gastric and GI Epithelial	FetalGastriGoblet	1291
Fetal	Gastric and GI Epithelial	FetalGoblet	670
Adult	Islets and Neuroendocrine	Alpha1	5046
Adult	Islets and Neuroendocrine	Alpha2	1179
Adult	Islets and Neuroendocrine	Beta1	5323
Adult	Islets and Neuroendocrine	Beta2	2007
Adult	Islets and Neuroendocrine	Delta+Gamma	1279
Adult	Islets and Neuroendocrine	FetalPulmonaryNeuroendocrine	382
Fetal	Islets and Neuroendocrine	FetalIslet	346
Fetal	Islets and Neuroendocrine	GastricNeuroendocrine	909
Fetal	Fetal Neural Cells	FetalExcitatoryNeuron1	33928
Fetal	Fetal Neural Cells	FetalExcitatoryNeuron10	2490
Fetal	Fetal Neural Cells	FetalExcitatoryNeuron11	514
Fetal	Fetal Neural Cells	FetalExcitatoryNeuron12	334
Fetal	Fetal Neural Cells	FetalExcitatoryNeuron2	1159
Fetal	Fetal Neural Cells	FetalExcitatoryNeuron3	10521
Fetal	Fetal Neural Cells	FetalExcitatoryNeuron4	8264
Fetal	Fetal Neural Cells	FetalExcitatoryNeuron5	3737
Fetal	Fetal Neural Cells	FetalExcitatoryNeuron6	2862
Fetal	Fetal Neural Cells	FetalExcitatoryNeuron7	1782
Fetal	Fetal Neural Cells	FetalExcitatoryNeuron8	1124
Fetal	Fetal Neural Cells	FetalExcitatoryNeuron9	8472
Fetal	Fetal Neural Cells	FetalInhibitoryNeuron1	15284
Fetal	Fetal Neural Cells	FetalInhibitoryNeuron2	873
Fetal	Fetal Neural Cells	FetalInhibitoryNeuron3	450
Fetal	Fetal Neural Cells	FetalInhibitoryNeuron4	256
Fetal	Fetal Neural Cells	FetalInhibitoryNeuron5	420
Fetal	Fetal Neural Cells	FetalAstrocyte1	8897
Fetal	Fetal Neural Cells	FetalAstrocyte2	1907
Fetal	Fetal Neural Cells	FetalAstrocyte3	1818
Fetal	Fetal Neural Cells	FetalAstrocyte4	1539
Fetal	Fetal Neural Cells	FetalAstrocyte5	232
Fetal	Fetal Neural Cells	FetalFibroPlacental2	243
Fetal	Fetal Neural Cells	FetalPlacentalNeuron	1048
Fetal	Fetal Neural Cells	FetalOligoProgenitor2	407
Adult	Neural Cells	Astrocyte1	865
Adult	Neural Cells	Astrocyte2	416
Adult	Neural Cells	EntericNeuron	306
Adult	Neural Cells	GABA1	1571
Adult	Neural Cells	GABA2	1516
Adult	Neural Cells	OligoPrecursor	1493
Adult	Neural Cells	Oligodendrocyte	1972
Adult	Neural Cells	SchwannGeneral	9661
Adult	Neural Cells	Melanocyte	1299
Adult	Neural Cells	Glutamatergic1	2733
Adult	Neural Cells	Glutamatergic2	2171
Fetal	Neural Cells	FetalRetinalNeuron	1952
Fetal	Neural Cells	FetalRetinalPigment	453
Fetal	Neural Cells	FetalRetinalProgenitor1	4540
Fetal	Neural Cells	FetalRetinalProgenitor2	603
Fetal	Neural Cells	FetalMetanephric	34073
Fetal	Neural Cells	FetalPhotoreceptor	1849
Fetal	Neural Cells	FetalChromaffin	2910
Fetal	Neural Cells	FetalSchwannGeneral	767
Fetal	Neural Cells	FetalSympathoblast	470
Fetal	Neural Cells	FetalEntericGlial	883
Fetal	Neural Cells	FetalEntericNeuron	1875
Adult	Adrenal Cortical	CorticalEpithelial	728
Adult	Adrenal Cortical	Fasciculata	1223
Adult	Adrenal Cortical	Glomerulosa	1117
Adult	Adrenal Cortical	TransitionalCortical	3622
Fetal	Adrenal Cortical	FetalAdrenalCortical	60733
Fetal	Adrenal Cortical	FetalAdrenalNeuron	2455
Fetal	Hepatocyte	FetalHepatoblast	49385
Fetal	Hepatocyte	FetalMacrophageHepatic3	1109
Adult	Hepatocyte	Hepatocyte	5722

## Sheet: Peaks Count
Table S2-2. Number of peaks that were studied for each single-cell type
Tissue Type	Cell Category	Cell Type	Number of Peaks
Adult	Immune Cells	NaiveT	53610
Adult	Immune Cells	PlasmaB	60507
Adult	Immune Cells	Mast	60238
Adult	Immune Cells	Microglia	47955
Adult	Immune Cells	MacrophageGenOrAlv	109841
Adult	Immune Cells	MacrophageGeneral	106191
Adult	Immune Cells	MemoryB	46365
Adult	Immune Cells	NaturalKillerT	46607
Adult	Immune Cells	TLymphocyte1CD8	60544
Adult	Immune Cells	TLymphocyte2CD4	51090
Fetal	Immune Cells	FetalBLymphocyte2CXCR5+	52575
Fetal	Immune Cells	FetalBLymphocyte1SPIB+	71204
Fetal	Immune Cells	FetalTLymphocyte2Cytotoxic	55055
Fetal	Immune Cells	FetalTLymphocyte3IL2+	51690
Fetal	Immune Cells	FetalTLymphocyte1CD4+	78093
Fetal	Immune Cells	FetalHemtopoeticStem	52621
Fetal	Immune Cells	FetalTLymphocyte4FASLG+	16032
Fetal	Immune Cells	FetalBLymphocyte3NPY+	44473
Fetal	Immune Cells	FetalMacrophageGeneral1	79732
Fetal	Immune Cells	FetalMacrophageGeneral2	60887
Fetal	Immune Cells	FetalMacrophageGeneral3	59150
Fetal	Immune Cells	FetalMacrophageGeneral4	55199
Fetal	Immune Cells	FetalMacrophagePlacental	89671
Fetal	Immune Cells	FetalMacrophageHepatic1	93834
Fetal	Immune Cells	FetalMacrophageHepatic2	67479
Fetal	Immune Cells	FetalMegakaryocyte	66220
Fetal	Immune Cells	FetalThympcyte	93085
Adult	Endothelial Cells	BBBEndothelial	24154
Adult	Endothelial Cells	Lymphatic	71619
Adult	Endothelial Cells	EndothelialExocrine	48548
Adult	Endothelial Cells	EndothelialGenera1	81903
Adult	Endothelial Cells	EndothelialGenera2	68211
Adult	Endothelial Cells	EndothelialGenera3	56135
Adult	Endothelial Cells	Endocardial	62144
Adult	Endothelial Cells	AlveolarCapEndo	53976
Adult	Endothelial Cells	EndothelialMyocardial	84150
Fetal	Endothelial Cells	FetalEndothelialPlacental	39716
Fetal	Endothelial Cells	FetalLymphatic	68027
Fetal	Endothelial Cells	FetalAlveolarCapEndo	79110
Fetal	Endothelial Cells	FetalEndothelialHepatic1	87462
Fetal	Endothelial Cells	FetalEndothelialHepatic2	58715
Fetal	Endothelial Cells	FetalEndocardial	74917
Fetal	Endothelial Cells	FetalEndothelialGeneral1	108505
Fetal	Endothelial Cells	FetalEndothelialGeneral2	88750
Fetal	Erythroids	FetalErythroblast1	63071
Fetal	Erythroids	FetalErythroblast2	54280
Fetal	Erythroids	FetalErythroblast3	84110
Fetal	Erythroids	FetalErythroblast4	33988
Fetal	Erythroids	FetalErythroblast5	25234
Adult	Cardiomyocytes	ACardiomyocyte	111772
Adult	Cardiomyocytes	VCardiomyocyte	124644
Fetal	Cardiomyocytes	FetalACardiomyocyte	106318
Fetal	Cardiomyocytes	FetalVCardiomyocyte	136986
Adult	Stromal Cells	CardiacPericyte1	92494
Adult	Stromal Cells	CardiacPericyte2	61297
Adult	Stromal Cells	CardiacPericyte3	48366
Adult	Stromal Cells	CardiacPericyte4	33768
Adult	Stromal Cells	PericyteGeneral1	54998
Adult	Stromal Cells	PericyteGeneral2	61571
Adult	Stromal Cells	PericyteGeneral3	76810
Adult	Stromal Cells	PericyteGeneral4	50118
Adult	Stromal Cells	PericyteMuscularis	67705
Adult	Stromal Cells	FibroLiverAdrenal	68977
Adult	Stromal Cells	VascSmMuscle1	99106
Adult	Stromal Cells	VascSmMuscle2	83601
Fetal	Stromal Cells	FetalStellate	47742
Fetal	Stromal Cells	FetalFibroGeneral1	121939
Fetal	Stromal Cells	FetalFibroGeneral2	84623
Fetal	Stromal Cells	FetalFibroGeneral3	88801
Fetal	Stromal Cells	FetalFibroGeneral4	24019
Fetal	Stromal Cells	FetalFibroGeneral5	23949
Fetal	Stromal Cells	FetalMesangial1	100425
Fetal	Stromal Cells	FetalMesangial2	84684
Fetal	Stromal Cells	FetalFibroSplenic	62726
Fetal	Stromal Cells	FetalFibroMuscle1	83090
Fetal	Stromal Cells	FetalFibroGI	109503
Fetal	Stromal Cells	FetalFibroPlacental1	99760
Fetal	Stromal Cells	FetalEndothelialGeneral3	52692
Fetal	Stromal Cells	FetalCardiacFibroblast	115454
Adult	Adult Stromal Cells	SmMsColon1	77500
Adult	Adult Stromal Cells	SmMsColon2	67551
Adult	Adult Stromal Cells	SmMsGEJunction	74110
Adult	Adult Stromal Cells	SmMsGI	67108
Adult	Adult Stromal Cells	SmMsGeneral	35132
Adult	Adult Stromal Cells	SmMsMucosal	52487
Adult	Adult Stromal Cells	SmMsMuscularis1	97726
Adult	Adult Stromal Cells	SmMsMuscularis2	88629
Adult	Adult Stromal Cells	SmMsMuscularis3	91420
Adult	Adult Stromal Cells	SmMsUterine	61858
Adult	Adult Stromal Cells	SmMsVaginal	38074
Adult	Adult Stromal Cells	Mesothelial	103253
Adult	Adult Stromal Cells	Adipocyte	100924
Adult	Adult Stromal Cells	Satellite	51967
Adult	Adult Stromal Cells	Luteal	54931
Adult	Adult Stromal Cells	NerveStromal	64826
Adult	Adult Stromal Cells	FibroMuscle	64292
Adult	Adult Stromal Cells	FibroGI	79348
Adult	Adult Stromal Cells	FibroNerve	66049
Adult	Adult Stromal Cells	FibroEpithelial	82659
Adult	Adult Stromal Cells	FibroGeneral	125894
Adult	Adult Stromal Cells	CardiacFibroblast	119761
Adult	Skeletal Myocytes	TypeIISkeletalMyocyte	66100
Adult	Skeletal Myocytes	TypeISkeletalMyocyte	79459
Fetal	Skeletal Myocytes	FetalSkeletalMyocyte1	118463
Fetal	Skeletal Myocytes	FetalSkeletalMyocyte2	37282
Fetal	Skeletal Myocytes	FetalSkeletalMyocyte3	50685
Fetal	Skeletal Myocytes	FetalSatellite1	77798
Fetal	Skeletal Myocytes	FetalSatellite2	43755
Adult	Follicular and Placental	Follicular	132367
Fetal	Follicular and Placental	FetalExtravillousTrophoblast	84217
Fetal	Follicular and Placental	FetalSyncitio+Cytotrophoblast	128258
Adult	Epithelial	AlveolarType1	101048
Adult	Epithelial	AlveolarType2	106723
Adult	Epithelial	AlveolarType2Immune	79276
Adult	Epithelial	Keratinocyte1	78892
Adult	Epithelial	Keratinocyte2	43284
Adult	Epithelial	SkinBasalEpidermal	40554
Adult	Epithelial	EsophagealEpithelial	162264
Adult	Epithelial	Myoepithelial	48543
Adult	Epithelial	MammaryEpithelial	99071
Adult	Epithelial	SkinEccrineEpidermal	42026
Adult	Epithelial	SkinGranularEpidermal	56267
Adult	Epithelial	MammaryLuminalEpi1	91667
Adult	Epithelial	MammaryLuminalEpi2	47801
Adult	Epithelial	Cilliated	42855
Adult	Epithelial	Club	64967
Adult	Epithelial	MammaryBasalEpi	98568
Adult	Epithelial	Acinar	87216
Adult	Epithelial	AirGoblet	84546
Adult	Epithelial	Ductal	76446
Fetal	Epithelial	FetalAlveolarEpithelial1	134165
Fetal	Epithelial	FetalAlveolarEpithelial2	7077
Fetal	Epithelial	FetalMesothelial	39206
Fetal	Epithelial	FetalAcinar1	60095
Fetal	Epithelial	FetalAcinar2	87591
Fetal	Epithelial	FetalCholangiocyte	32948
Fetal	Epithelial	FetalCilliated	109428
Fetal	Epithelial	FetalDuctal	72982
Fetal	Epithelial	FetalUretericBud	96452
Adult	Gastric and GI Epithelial	Tuft	38186
Adult	Gastric and GI Epithelial	Enterochromaffin	38309
Adult	Gastric and GI Epithelial	Enterocyte	94459
Adult	Gastric and GI Epithelial	Paneth	46003
Adult	Gastric and GI Epithelial	ColonEpithelial1	105638
Adult	Gastric and GI Epithelial	ColonEpithelial2	62712
Adult	Gastric and GI Epithelial	ColonEpithelial3	55150
Adult	Gastric and GI Epithelial	ColonGoblet	89418
Adult	Gastric and GI Epithelial	SIGoblet	70852
Adult	Gastric and GI Epithelial	Foveolar	65426
Adult	Gastric and GI Epithelial	Chief	87469
Adult	Gastric and GI Epithelial	Parietal	83221
Fetal	Gastric and GI Epithelial	FetalParietal+Chief	33478
Fetal	Gastric and GI Epithelial	FetalEnterocyte1	121534
Fetal	Gastric and GI Epithelial	FetalEnterocyte2	115527
Fetal	Gastric and GI Epithelial	FetalEnterocyte3	98605
Fetal	Gastric and GI Epithelial	FetalEnteroendocrine	31994
Fetal	Gastric and GI Epithelial	FetalGastriGoblet	89302
Fetal	Gastric and GI Epithelial	FetalGoblet	45660
Adult	Islets and Neuroendocrine	Alpha1	120362
Adult	Islets and Neuroendocrine	Alpha2	88737
Adult	Islets and Neuroendocrine	Beta1	120255
Adult	Islets and Neuroendocrine	Beta2	119809
Adult	Islets and Neuroendocrine	Delta+Gamma	110896
Adult	Islets and Neuroendocrine	GastricNeuroendocrine	53621
Fetal	Islets and Neuroendocrine	FetalPulmonaryNeuroendocrine	32697
Fetal	Islets and Neuroendocrine	FetalIslet	55825
Fetal	Fetal Neural Cells	FetalExcitatoryNeuron1	108305
Fetal	Fetal Neural Cells	FetalExcitatoryNeuron10	65836
Fetal	Fetal Neural Cells	FetalExcitatoryNeuron11	19959
Fetal	Fetal Neural Cells	FetalExcitatoryNeuron12	18292
Fetal	Fetal Neural Cells	FetalExcitatoryNeuron2	56926
Fetal	Fetal Neural Cells	FetalExcitatoryNeuron3	83778
Fetal	Fetal Neural Cells	FetalExcitatoryNeuron4	83391
Fetal	Fetal Neural Cells	FetalExcitatoryNeuron5	67122
Fetal	Fetal Neural Cells	FetalExcitatoryNeuron6	56030
Fetal	Fetal Neural Cells	FetalExcitatoryNeuron7	62206
Fetal	Fetal Neural Cells	FetalExcitatoryNeuron8	43396
Fetal	Fetal Neural Cells	FetalExcitatoryNeuron9	95890
Fetal	Fetal Neural Cells	FetalInhibitoryNeuron1	85190
Fetal	Fetal Neural Cells	FetalInhibitoryNeuron2	43226
Fetal	Fetal Neural Cells	FetalInhibitoryNeuron3	21968
Fetal	Fetal Neural Cells	FetalInhibitoryNeuron4	18821
Fetal	Fetal Neural Cells	FetalInhibitoryNeuron5	22855
Fetal	Fetal Neural Cells	FetalAstrocyte1	91970
Fetal	Fetal Neural Cells	FetalAstrocyte2	68076
Fetal	Fetal Neural Cells	FetalAstrocyte3	63577
Fetal	Fetal Neural Cells	FetalAstrocyte4	55251
Fetal	Fetal Neural Cells	FetalAstrocyte5	15563
Fetal	Fetal Neural Cells	FetalFibroPlacental2	14928
Fetal	Fetal Neural Cells	FetalPlacentalNeuron	40938
Fetal	Fetal Neural Cells	FetalOligoProgenitor2	27422
Adult	Neural Cells	Astrocyte1	52839
Adult	Neural Cells	Astrocyte2	12467
Adult	Neural Cells	EntericNeuron	38717
Adult	Neural Cells	GABA1	68388
Adult	Neural Cells	GABA2	64523
Adult	Neural Cells	OligoPrecursor	60734
Adult	Neural Cells	Oligodendrocyte	58988
Adult	Neural Cells	SchwannGeneral	83237
Adult	Neural Cells	Melanocyte	43410
Adult	Neural Cells	Glutamatergic1	123613
Adult	Neural Cells	Glutamatergic2	103221
Fetal	Neural Cells	FetalRetinalNeuron	96225
Fetal	Neural Cells	FetalRetinalPigment	55433
Fetal	Neural Cells	FetalRetinalProgenitor1	128627
Fetal	Neural Cells	FetalRetinalProgenitor2	55421
Fetal	Neural Cells	FetalMetanephric	116485
Fetal	Neural Cells	FetalPhotoreceptor	86141
Fetal	Neural Cells	FetalChromaffin	105653
Fetal	Neural Cells	FetalSchwannGeneral	68407
Fetal	Neural Cells	FetalSympathoblast	35130
Fetal	Neural Cells	FetalEntericGlial	58989
Fetal	Neural Cells	FetalEntericNeuron	86605
Adult	Adrenal Cortical	CorticalEpithelial	71606
Adult	Adrenal Cortical	Fasciculata	72250
Adult	Adrenal Cortical	Glomerulosa	74231
Adult	Adrenal Cortical	TransitionalCortical	83530
Fetal	Adrenal Cortical	FetalAdrenalCortical	134356
Fetal	Adrenal Cortical	FetalAdrenalNeuron	121860
Fetal	Hepatocyte	FetalHepatoblast	115346
Fetal	Hepatocyte	FetalMacrophageHepatic3	73244
Adult	Hepatocyte	Hepatocyte	112570
